# Supplementary material for: Evaluation of circulating tumor DNA as a biomarker in pancreatic cancer with liver metastasis
Source: PLoS One. 2020 Jul 2;15(7):e0235623. doi: 10.1371/journal.pone.0235623 (PMC7332050; doi:10.1371/journal.pone.0235623)
Supplement: S1 Table — Gene mutations in 14 genes from samples retrieved from 104 patients with advanced pancreatic cancer. White, no mutation detected; Gray, Mutant Allele Frequency < 0.15%; Yellow, 0.15% ≤ Mutant Allele Frequency < 1%; Blue, 1% ≤ Mutant Allele Frequency < 10%; Red, 10% ≤ Mutant Allele Frequency. (XLSX) [file pone.0235623.s001.xlsx]

## Sheet: Sheet1
Patient ID	NRAS						CTNNB1						PIK3CA				FBXW7						APC												EGFR				BRAF			KRAS
	p.G13C	p.G13S	C DEL 115258746	A>C 115258746	indel 115258746		p.G34V? 41266104	p.G34V	p.T41l	p.S45P	p.S45A? 41266136		p.E545K	p.H1047Y	p.H1047R		p.R689W	p.S582L	p.R505C	p.R465H	p.R465C		p.R805Ter	p.R876Ter	p.R1114Ter	112175399	C>A 112175507	p.R1450Ter	p.S1465fs	p.T1493fs	112175675	112175765	p.E1309fs		p.R451C	55228007	p.S492R		p.D594G	140453146		p.A146T? 25378562	p.Q61H	p.Q61L	p.Q61R	p.G13D	p.G13C? 25398282	p.G12V	p.G12R
PC-1
PC-2
PC-3
PC-4
PC-6
PC-7
PC-8
PC-9
PC-10
PC-11
PC-12
PC-13
PC-14
PC-15
PC-16
PC-17
PC-18
PC-19
PC-20
PC-21
PC-22
PC-23
PC-24
PC-25
PC-26
PC-27
PC-28
PC-29
PC-30
PC-31
PC-32
PC-33
PC-34
PC-35
PC-36
PC-37
PC-38
PC-39
PC-40
PC-41
PC-42
PC-43
PC-44
PC-45
PC-46
PC-47
PC-48
PC-49
PC-50
PC-51
PC-52
PC-53
PC-54
PC-55
PC-56
PC-57
PC-58
PC-59
PC-60
PC-61
PC-62
PC-63
PC-64
PC-65
PC-66
PC-67
PC-68
PC-69
PC-70
PC-71
PC-72
PC-73
PC-74
PC-75
PC-76
PC-77
PC-78
PC-79
PC-80
PC-81
PC-82
PC-83
PC-84
PC-85
PC-86
PC-87
PC-88
PC-89
PC-90
PC-91
PC-92
PC-93
PC-94
PC-96
PC-97
PC-98
PC-99
PC-100
PC-101
PC-102
PC-103
PC-104
PC-105
PC-106
[truncated: 81 more columns]
